# Supplementary material for: Plasma Calprotectin Levels Associate with Suspected Metabolic-Associated Fatty Liver Disease and All-Cause Mortality in the General Population
Source: Int J Mol Sci. 2022 Dec 11;23(24):15708. doi: 10.3390/ijms232415708 (PMC9778771; doi:10.3390/ijms232415708)
Supplement: Supplementary file 1 [file ijms-23-15708-s001.zip]

Archive with 1 entries (1 files):
- ijms-2081996-supplementary.pdf
